# Supplementary material for: Oral Diseases and Brain Pathologies: A Systematic Review with Narrative Synthesis of Clinical, Neuroimaging, and Mechanistic Evidence
Source: Biomedicines. 2026 Mar 28;14(4):768. doi: 10.3390/biomedicines14040768 (PMC13113656; doi:10.3390/biomedicines14040768)
Supplement: Supplementary file 1 [file biomedicines-14-00768-s001.zip]

Archive with 1 entries (1 files):
- biomedicines-4194104-supplementary.pdf
